# Supplementary material for: Dataset of theoretical Molecular Electrostatic Potential (MEP), Highest Occupied Molecular Orbital-Lowest Unoccupied Molecular Orbital (HOMO-LUMO) band gap and experimental cole-cole plot of 4-(ortho-, meta- and para-fluorophenyl)thiosemicarbazide isomers
Source: Data Brief. 2020 Sep 9;32:106299. doi: 10.1016/j.dib.2020.106299 (PMC7494678; doi:10.1016/j.dib.2020.106299)
Supplement: Supplementary file 1 [file mmc1.xml]

<?xml version="1.0" encoding="utf-8" standalone="no"?>
<data>
  <datasets>
    <author>uwais@umt.edu.my</author>
    <type>0</type>
    <dataset>
      <value>6</value>
      <reason>Other (please explain)</reason>
      <comments>The raw data is available as a supplementary data file to this article.</comments>
    </dataset>
  </datasets>
</data>
